# Supplementary material for: Crop Proteomics under Abiotic Stress: From Data to Insights
Source: Plants (Basel). 2022 Oct 27;11(21):2877. doi: 10.3390/plants11212877 (PMC9657731; doi:10.3390/plants11212877)
Supplement: Supplementary file 1 [file plants-11-02877-s001.zip]

Archive with 1 entries (1 files):
- plants-1937509-supplementary.pdf
